# Supplementary material for: Synthesis and Cytotoxicity Evaluation of Denitroaristolochic Acids: Structural Insights and Mechanistic Implications in Nephrotoxicity
Source: Biomolecules. 2025 Jul 14;15(7):1014. doi: 10.3390/biom15071014 (PMC12293755; doi:10.3390/biom15071014)
Supplement: Supplementary file 1 [file biomolecules-15-01014-s001.zip]

Archive with 1 entries (1 files):
- biomolecules-3679258-supplementary.pdf
